# Supplementary material for: A Copper-Selective Sensor and Its Inhibition of Copper-Amyloid Beta Aggregation
Source: Biosensors (Basel). 2024 May 14;14(5):247. doi: 10.3390/bios14050247 (PMC11117483; doi:10.3390/bios14050247)
Supplement: Supplementary file 1 [file biosensors-14-00247-s001.zip]

Archive with 1 entries (1 files):
- biosensors-2983391-supplementary.pdf
